# Supplementary material for: Routine DTP Vaccination Coverage and Herd Immunity Against Pertussis in 2024 Did Not Recover to Pre-COVID-19 Levels Globally and in WHO Regions
Source: Vaccines (Basel). 2026 Mar 13;14(3):264. doi: 10.3390/vaccines14030264 (PMC13030230; doi:10.3390/vaccines14030264)
Supplement: Supplementary file 1 [file vaccines-14-00264-s001.zip]

Archive with 1 entries (1 files):
- vaccines-4149204-supplementary.pdf
